# Supplementary material for: iPSC-derived cardiomyocytes from patients with myotonic dystrophy type 1 have abnormal ion channel functions and slower conduction velocities
Source: Sci Rep. 2021 Jan 28;11:2500. doi: 10.1038/s41598-021-82007-8 (PMC7844414; doi:10.1038/s41598-021-82007-8)
Supplement: Supplementary file 4 — Supplementary Table 1. [file 41598_2021_82007_MOESM4_ESM.xlsx]

## Sheet: Sheet1
Name	Gene	Primer Name		S (bps)	L (bps)	extra	Primer Sequence
		Forward	Reverse				Forward	Reverse
ABLIM1.a	ABLIM1	ABLIM1.ec1.F1	ABLIM1.ec1.R1	170	275	362 443	CAGGATGTTCGGGATCGGATGA	TGCTGTTTGTAGATGGGTGGCT
ABLIM1.b	ABLIM1	ABLIM1.ec2.F1	ABLIM1.e5.R1	100	184	81 242	CCCGACTGTAAGCAATCTACGA	AGCCAGGAATACTGGAGCCTG
ABLIM1.c	ABLIM1	refseq_ABLIM1.F3	ABLIM1.e2.R1	258	342	475	TCCCGACTGTAAGCAATCTACG	TCCTGTTTGTCATCATAGCCCG
ANK3.a	ANK3	ANK3_cass_L_f	ANK3.e7.R1	100	409	242 662 948	TCAGGCACCAGAAGTTTTGCAG	GAGCGCAGGACTCTAGGTTTCC
ANK3.b	ANK3	ANK3.e1.F2	ANK3.e1.R2	109	351		TGCAGAGGGTTACATGGGCTTT	GTGACTCAGATTGGTTCTCCCA
ANK3.c1	ANK3	ANK3.e2.F1	ANK3.e2.R1	213	267	162	TCACAGAGAAGCACAAAATGAATGT	CAGGCAGGGAATCATCACCCAA
ANK3.d	ANK3	ANK3.e4.F1	ANK3.e4.R1	101	164	227 283	TGTTCCAGAAACGATGAATGAAGTTC	TTTTCACCGTAAACTCTTGTACCTTG
ANK3.e	ANK3	ANK3.e5.F1	ANK3.e5.R1	169	196	235	TTAGAGACACCAGCCAAGAGCC	CGTAAAGCTAAGGATGCGAAGC
ANK3.f	ANK3	ANK3.ec3.F1	ANK3.ec3.R1	156	210	280	CCAATGCCCCTGAAATGCTCAG	TAAAGCCCATGTAACCCTCTGC
ASPH.a	ASPH	ASPH.e2.F1	ASPH.e2.R1	79	136		AAACCGAGCATAGTTACCACGT	GTATCATGGTGCAATCTTTCATCTTC
ASPH.b	ASPH	ASPH.ec1.F1	ASPH.ec1.R1	97	226		AACCCCAGAATATCGAAGATGAAGC	ACGTGGTAACTATGCTCGGTTT
ASPH.c	ASPH	ASPH.ec4.F1	ASPH.ec4.R1	172	217	271	ACACAAGAATGGGAGGAAAGGC	ATCTCCATCACCATCAGCATCAT
ATP11A.a	ATP11A	ATP11A.e1.F1	ATP11A.e1.R1	263	326	190 379 421 459 504 670 755	CAACAGCAACAGAGAGAGTCCA	GTGACTTGGGATGGAACTGCA
ATP1A2.a	ATP1A2	ATP1A2.e1.F1	ATP1A2.e1.R1	100	133		CTGCCTTTCTCTCTTACTGCCC	AGGATGAGCTTTCGGACCTCAT
ATP2A3.a	ATP2A3	ATP2A3.e1.F1	ATP2A3.e1.R1			103 127	ATCTCTGCCTGTCATCCTGCT	ACTCCACTCTGTTCCCAGCG
CACNA1B.a	CACNA1B	CACNA1B.e06.F1	CACNA1B.e06.R1	175	362	1434 1859	AGCCCTCATCCTCCTCCTCG	GTTGTGTTCGGAAAGCCCACG
CACNA1C.a	CACNA1C	CACNA1C.e01.F1	CACNA1C.e08.R1	120	180	235 354	CGATCTTCACCAACCTGATCCT	AGACATAGTCTGCATTGCCTAGG
CACNA1C.b	CACNA1C	CACNA1C.e09.F1	CACNA1C.e09.R1	210	285	461	TTTCCAAAGAGAGGGAGAAGGC	TTTCGGTGTTGACGGACTCG
CACNA1C.c	CACNA1C	CACNA1C.e1.F1	CACNA1C.e1.R1	188	401	127 233 293	AACGCCAACAACACCGCCCT	GTCTCCTCCTGACCCGCCAT
CACNA1C.d	CACNA1C	CACNA1C.e12.F2	CACNA1C.e04.R1	121	181		CCACCATTTTCACCATTGAAATTGC	AGGGACACGCTGACCACCAG
CACNA1C.e	CACNA1C	CACNA1C.e13.F1	CACNA1C.e13.R1	100	166		TGAACATACCCAATGCTCTCCC	CAGCTTCACCAGACGCATGACC
CACNA1C.f	CACNA1C	CACNA1C.e14.F1	CACNA1C.e14.R1	152	218	119	GCCTTGATTGTTGTGGGTAGCA	TTCACCAGACGCATGACCCG
CACNA1C.g	CACNA1C	CACNA1C.e15.F1	CACNA1C.e4.R1	124	208	284	CCTCAACATGCTCTTCACTGGC	GCTACCCACAACAATCAAGGCG
CACNA1C.h	CACNA1C	CACNA1C.e7.F1	CACNA1C.e7.R1	123	180		AGTCATGTTCAATGCCACCCTG	GTCCGCTTCCAGATCTTCTTGA
CACNA1D.a	CACNA1D	CACNA1D.e1.F1	CACNA1D.e1.R1	101	128	71 168 183 328	GAGCATGTGTCTGAAAATGGGC	AGCTGTTCATCTCCTGAGTCGG
CACNA1D.b	CACNA1D	CACNA1D.e3.F1	CACNA1D.e3.R1	108	168	219	ATGCCCACCAGCGAGACTGA	GAGTTTGGATTTTGAGATGGCTTGA
CACNA1D.c	CACNA1D	CACNA1D.ec3.F1	CACNA1D.e11.R1	125	170	240	TGACTCCCTCATCGTAATCGGC	GCTTCACCAATCGCATCACTCG
CACNA1S.a	CACNA1S	CACNA1S.e1.F1	CACNA1S.e1.R1	101	158	190 878	CTGATTGTCATTGGCAGCATCA	ACACGGAACAGGCGGAAGAAG
CACNA2D1.a	CACNA2D1	CACNA2D1.e1.F1	CACNA2D1.e1.R1	100	157		TGGGTATTACTTTGCAATCGATCCT	GAAATCCAATGTTACTGGCTCCTG
CACNA2D1.b	CACNA2D1	CACNA2D1.e2.F1	CACNA2D1.e01.R1	91	112	160	AACTAGAAGAGACAATAACTCAGGCC	CTTGGTGCTATGAATGTATAGCCAGA
CAST.a	CAST	CAST.e2.F1	CAST.e2.R1	132	189	257	ACAGAACCTGAGAAGAAGTCACAG	TTTCTCTGATGGCTGCTGTTCA
CAST.b	CAST	CAST.e7.F1	CAST.e06.R1	107	253		ACCCCTTCTTTCTGACCAACCG	CTTTTCTCCTGGTTTGGAAGGC
CAST.c	CAST	FOX.CAST.F1	CAST.e4.R1	141	291	220 507	CCAAAAAGCCTACCCAAGCAG	GTCATCCAAAGCAGCATCCATG
CAST.d	CAST	rs.CAST.F2	rs.CAST.R2	102	141	195 695	TCCACCTACATAGAGGAATTGGGT	GGCGTCTATAGCATCATCTGGC
CAST.e	CAST	rs.CAST.F3	CAST.e1.R1	101	141	121 171 197	GTGTCAGCTTCCTCTGGTGCAA	GGAAGATGTGGTCCTTCCATCTG
CAST.f	CAST	rs.CAST.F3	rs.CAST.R3	101	167	234 248	GTGTCAGCTTCCTCTGGTGCAA	TTGGTTGACTGTGACTTCTTCTCA
CELF1.a	CELF1	CELF1.e4.F1	CELF1.e4.R1	157	381	70 228 279 306	AGGCGCAGGCAGCAACTGAG	CCGCAAGTCCTTTTCAGACCAG
CELF1.b	CELF1;CUGBP1	rs.CUGBP1.F1	rs.CUGBP1.R1	104	116	148 163	AGCATCTGTGTGGGGAAACCTT	TGCTCAGGGTGTTGAGGTTC
CHRM2.a	CHRM2	CHRM2.e1.F1	CHRM2.e1.R1	244	400	340 732	GGGAGGCAACTGGAGCGAAA	GGTCTGGAGGTGGCGGTTGA
CHRM2.b	CHRM2	CHRM2.e2.F1	CHRM2.e2.R1	144	200	244 289 536	AAGTGGCTGAGACGAGTGTGG	CGAGGTGGTGGAGGCTTGAA
CLTA.a	CLTA	CLTA.e2.F1	CLTA.e2.R1	189	225	349	ACAAACAACCCTTCGCTGACGT	CCTGCTTGAGGGAGATGAGGAC
CLTA.b	CLTA	CLTA.e3.F1	CLTA.e3.R1	143	197	233	TGGTATGCAAGACAGGACGAGC	TTGGGGTTAAAGTCACACAGCC
CLTA.c	CLTA	CLTA.e5.F1	CLTA.e5.R1	149	305	349	AGCAAGAGAGCGAGATTGCGG	TGCCTTTTCTTTCCACTCTGCT
CLTA.d	CLTA	CLTA.e6.F1	CLTA.e6.R1	138	192		TTCTCGGAAGCAAGAAGCAGA	TCTAGGCTGTAGCAAGGATGGT
CNGA1.a	CNGA1	CNGA1.e01.F1	CNGA1.e01.R1	133	338		CCCTGTTTGTTTGGATACACCAG	GGGCATGGTTACAAAAGACTGC
DAG1.a	DAG1	DAG1.e1.F2	DAG1.e1.R2	100	157	240	GGGGCCAGGAGGAGCGAACA	GAGCTGGGTTCTCACCCTCTG
DAG1.b	DAG1	DAG1.e2.F1	DAG1.e2.R1	189	351	79 240	GCCACTGCTCTCCAGGAAGAT	CCCACAGACATCCTCATCCCAG
DAG1.c	DAG1	DAG1.e3.F1	DAG1.e3.R1	149	234	527 673 1260	CCTCTTAGGCTTGGCGGTGG	AGCCTTATCTTCCTGGAGAGCA
DMD.a	DMD	DMD.e3.F1	DMD.e3.R1	108	438	399 498	AGAGGGGGACAACATGGAAAC	GGCATCATTTCAGGAGGGGACG
DMD.b	DMD	DMD.e4.F1	DMD.e4.R1	101	140	197 220	CCCGAATGGGCTACCTGCCA	GCGTGAATGAGTATCATCGTGTG
DMD.c	DMD	DMD.ec5.F1	DMD.ec5.R1	180	212	277	GGGTTAGAGGAGGTGATGGAGC	ACCATGCGGGAATCAGGAGTTG
DMPK.a	DMPK	DMPK.e1.F1	DMPK.e1.R1	220	265	317	TGCCAGTTCACAACCGCTCC	AGTTTGCCCATCCACGTCAGG
DMPK.b	DMPK	DMPK.e2.F1	DMPK.e2.R1	207	344	268	TTGCAGGAGCGGATGGAGTTG	AGTTCTAGGGTTCAGGGAGCG
DMPK.c	DMPK	rs.DMPK.F1	DMPK.e4.R1	109	124	168	TCGACTTGGTGGAGGACGGG	ATGCAGGAGTAGGAGTAGCCCA
DYSF.a	DYSF	DYSF.e01.F1	DYSF.e01.R1	168	210	127 317	CCGCCTGACTCACAATGACATC	TCTGGGAAGCCTGTGAACTCTC
DYSF.b	DYSF	DYSF.e02.F1	DYSF.e02.R1	142	205	285 317	ACGATGTGAGCCTACTCAGTCC	CCGCACTTTTCCCTCTCCCC
DYSF.c	DYSF	DYSF.e3.F1	DYSF.e3.R1	118	211	81 150 298	TTCCCGCCCCCTACTCCTCT	GCTCCGCCTCATCTCCAGTG
GJC1.a	GJC1	GJC1.e01.F1	GJC1.e01.R1	311	387		GGAGGAGACATTAGCATCCCGT	AACAGACATTCTCACAGCCCG
KCND3.a	KCND3	KCND3.ec1.F1	KCND3.ec1.R1	237	294	131	GGCAAGACCACCTCACTCATCG	TGGCAGGTTAGAATTGGGCAGG
KCNE1.a	KCNE1	KCNE1.e1.F1	KCNE1.e1.R1	134	217	245	GCAGTGTGCTTGAGGAGACTT	CAGCTTGGTCAGAAAGGGCGT
KCNE1.b	KCNE1	KCNE1.e2.F1	KCNE1.e03.R1	107	135	542	AGACCACCTGAAGAGAAGGAGC	TCGGCTCACCTGATGATTGTGT
KCNE1.c	KCNE1	KCNE1.e3.F1	KCNE1.e01.R1	101	129	168	CGGCTCTCTCGGCATCTCAG	CCTTGGCTATTTCCTCTGGATACA
KCNH2.a	KCNH2	KCNH2.e03.F1	KCNH2.e03.R1	221	392	722 924 1303 1621	TCGAGGTGGTGATGGAGAAGGA	GTCGGGGTTGAGGCTGTGCG
KCNH2.b	KCNH2	KCNH2.e1.F1	KCNH2.e1.R1	101	136		CACCCGAAGCCTAGTGCTGG	TTGCGGATGATGGTGTCCAG
KCNIP2.a	KCNIP2	KCNIP2.e1.F1	KCNIP2.e1.R1	131	239	418	AGCACCTATGCCACTTTTCTCT	CGGAGTGCAGGGTACGTGTA
KCNIP2.b	KCNIP2	KCNIP2.e2.F1	KCNIP2.e2.R1	137	233	165 184 332 583	GAGAGTTTGTCCGATTCCCGA	GTGAATTTGGTTTGCTCCTGCA
KCNIP2.c	KCNIP2	KCNIP2.e3.F1	KCNIP2.e3.R1	118	163	299 329 397 476 545 647 705 1071	AGCGCTGAAGCAGCGATTCC	CAGCAGGCGGGGTCTGTGGG
KCNIP2.d	KCNIP2	KCNIP2.e5.F1	KCNIP2.e5.R1	110	164	209 405	AAGCCCTGCCCTCAGTCAGT	CGTGAATTTGGTTTGCTCCTGC
KCNIP2.e	KCNIP2	rs.KCNIP2.F2	KCNIP2.e4.R1	123	144		GCAGGAGCAAACCAAATTCACG	GGAAAGAACTGGGAGTAAATCTGC
KCNIP4.a	KCNIP4	KCNIP4.e1.F1	KCNIP4.e1.R1	116	218	75 283	AGTCTCGCTTCTGCACCCTG	TCTCCAGTTCATCTTCCACGCT
KCNJ13.a	KCNJ13	KCNJ13.e1.F1	KCNJ13.e1.R1	173	409	254 278 329	GCCACAGCACACTTCAAATGGA	GCAATCTTCGCCACAAAAGCAC
KCNJ16.a1	KCNJ16	KCNJ16.e1.F1	KCNJ16.e1.R1	306	387	128 206 446 515 631	CATTCTCTACCATTGCCCAGCT	TGCTATTTCTTGGTTTGGGTTTTCA
KCNJ16.b	KCNJ16	KCNJ16.e3.F1	KCNJ16.e3.R1	169	250	392	AATGGGGGATTGAGGCACAGAG	TCCCAGCTCAAGTCAAAGTGAA
KCNJ16.c	KCNJ16	KCNJ16.ec4.F1	KCNJ16.e02.R1	207	335	287 1146	CACTTTGACTTGAGCTGGGAAATC	GCCTGGGTATTTTGCGTCCG
KCNJ3.a	KCNJ3	KCNJ3.e1.F1	KCNJ3.e1.R1	147	364	972	GGACGGAAAACTCACGCTTATG	ACGATGACCCCAAAGAACTTCA
KCNMA1.a	KCNMA1	KCNMA1.e09.F1	KCNMA1.e09.R1	144	225		CGTCAACCATCCATCACAACTG	TGTCCCACAGGCAAAGGGCT
KCNMA1.b	KCNMA1	KCNMA1.e1.F1	KCNMA1.e1.R1	85	522	215 320 632 1005 1402	CACTGCGGGGGCAAGACGAA	AGTGGGTGGCCTGGGGGCAAAG
KCNMA1.c	KCNMA1	KCNMA1.e2.F1	KCNMA1.e2.R1	106		64 203 1474	AAAATGTGGCTGCAAACGGC	CTTAGGCGAGGTGTTGGGTGAG
KCNMA1.d	KCNMA1	KCNMA1.e3.F1	KCNMA1.e3.R1	100		179	TCCACAGCAAACCGACAGAACC	TCTGGGATAGGCATTATCCGGT
KCNMA1.e	KCNMA1	KCNMA1.e4.F1	KCNMA1.e4.R1	85	139	242 264 296 447 493 887	CAAGTACCTGTGGACCGTGTGC	CGCTGCTGGTGGCATTTCCG
KCNMA1.f	KCNMA1	KCNMA1.ec6.F1	KCNMA1.ec6.R1	185	308	82	GCATGACCCCTTGTTAATTCCTG	CGCCAAAGATGCAGACCACG
KCNMA1.g	KCNMA1	rs.KCNMA1.F1	KCNMA1.e5.R1	101	113		TCTGCCAACCGAGAGAGCCG	ACTTCTTTGGCATCACTTGCGA
KCNN3.a	KCNN3	KCNN3.ec1.F1	KCNN3.ec1.R1	252	297	148 422	CAAGATCAACTTCAACACCCGC	AGACAGACACCTTTCCCACAGT
KCNT2.a	KCNT2	KCNT2.e2.F1	KCNT2.e2.R1	100	647	898	AGCGTACACAGTCTGCAATGTT	CCATGCTCTCAAAATTGTTTGGTGA
KCNT2.b	KCNT2	KCNT2.e3.F1	KCNT2.e3.R1	131	152	63 219	TGTTCTTCTACTGGAGATGTTCCC	TGCCCTTGTTCTTTGGAGTCTT
KCNT2.c	KCNT2	KCNT2.e7.F1	KCNT2.e7.R1	114	226	275 299	ATGCCAAAACCATTGTGAACGT	CTGATGCTAAACACCCTCCCAG
KCNT2.d	KCNT2	KCNT2.ec1.F1	KCNT2.ec1.R1	190	262	227 317 360 421 498	TGAGGATGCAAAAGCCTATGGA	AGCAAAAGTCACTCCACACCTG
KCNT2.e	KCNT2	KCNT2.ec2.F1	KCNT2.e4.R1	227	377	477 572 764 899	ATGCCCAGCAACATCTACACTT	TGGACACATTGCTTTTTCTCTGC
LAMA2.a	LAMA2	LAMA2.e1.F1	LAMA2.e1.R1	79	91	121	GGCCTGCCAACGCTGAGAAA	AAATTTCAATATCTTTGAGGCAGCCG
MAPT.a	MAPT	MAPT.e2.F1	MAPT.e2.R1	136	223	310	TGGAAGATCACGCTGGGACG	AGGCTGGGGGTGTCTCCAAT
MAPT.b	MAPT	MAPT.e4.F1	MAPT.e4.R1	85	838	113	TTGGAGACACCCCCAGCCT	CCAGTCCCGTCTTTGCTTTTAC
MAPT.c	MAPT	MAPT.e5.F1	MAPT.e5.R1	155	353		AGACGGGACTGGAAGCGATGA	TGGGTGGTGTCTTTGGAGCG
MAPT.d	MAPT	MAPT.e7.F1	MAPT.e7.R1	100	187	536	ACCGGGCTCTGAAACCTCTGAT	ACCAGCAGCTTCGTCTTCCAG
MAPT.e	MAPT	MAPT.ec1.F1	MAPT.ec1.R1	229	283		GGGGCTGATGGTAAAACGAAGA	TGGGTGGGGTTGGAAGGGAC
MAPT.f	MAPT	MAPT.ec2.F1	MAPT.ec2.R1	231	324	77 277 402 493	CACCCCGTCCCTTCCAACCC	GTCACCTTGCTCAGGTCAACTG
MBNL1.a	MBNL1	MBNL1.e1.F1	MBNL1.e1.R1	115	151	177 212	GCATACAGCATTTCTCCCACCA	GTTGGCTGTGGCTGTTGCAG
MBNL1.b	MBNL1	MBNL1.e2.F1	MBNL1.e2.R1	199	403	251	CCCCCACATTTAAAAACGCAGT	CAGGATGAGCAAACCGACAATC
MBNL1.c	MBNL1	MBNL1.e3.F1	Mbnl1.R2077	289	343	77 113 247 1095	CATCAAAGGGAGATGCTCTCGG	TGGTGGGAGAAATGCTGTATGC
MBNL1.d	MBNL1	MBNL1.e4.F1	MBNL1.e4.R1	170	265	301 593 682 1644	CTTCCCCCATTACCAAAGAGGC	GGCTAGTCAGATGTTCGGCAGA
MBNL1.e	MBNL1	MBNL1.e5.F1	MBNL1.e5.R1	375	429	176	CAATACCAGGTCAACCAGGCT	GCTAGTCAGATGTTCGGCAGAT
MBNL1.f	MBNL1	MBNL1.e6.F1	MBNL1.e1.R1	151	305	73 201 395 690	CCCAATACCAGGTCAACCAGGC	GTTGGCTGTGGCTGTTGCAG
MBNL1.g	MBNL1	MBNL1.e7.F1	MBNL1.e7.R1	116	180		GTCCGCAGCAACAACATCTGC	ACATCTGGGTAACATACTTGTGGC
MBNL1.h	MBNL1	MBNL1.e8.F1	MBNL1.e8.R1	91	186		TCAATATTGTGCATGACACCCGC	CTACATCTGGGTAACATACTTGTGGC
MBNL2.a	MBNL2	MBNL2.e1.F1	MBNL2.e1.R1	117	248	153 420 465	TTTAACCCCAGCGTCTTGCACT	GCATTCCATTCCGTTTCTGCTG
MBNL2.b	MBNL2	MBNL2.e2.F1	MBNL2.e2.R1	150	245	1610	GCATGACACCCGCTACCAGT	AGCATGCAGTTTGTGGCAATTC
MEF2A.a	MEF2A	MEF2A.e1.F1	MEF2A.e1.R1	120	324	483	GTTGACTGAAAATGGGGCGGAA	AGTAATCGTCAGCATCAGGGCT
MEF2A.b	MEF2A	MEF2A.e3.F1	MEF2A.e3.R1	186	396	505	CGCATAATGGATGAAAGGAACCG	TGAAAAGTTCTGAGGTGGCAGA
MEF2A.c	MEF2A	MEF2A.e4.F1	MEF2A.e4.R1	177	201	241 291 316 364	ACAAAGTCTCCCCCTCCACCA	GGTTGTCACAGACACGACTGG
MEF2A.d	MEF2A	MEF2A.e5.F1	MEF2A.e5.R1	169	251	348	AGCTGCTCCGGAGATACG	CCGCCCCATTTTCAGTCAAC
MEF2C.a	MEF2C	MEF2C.e1.F1	MEF2C.e1.R1	128	272		AGCACCGACATGGACAAAGTG	ACTGGGATGGAGACTGGCATCT
MEF2D.a	MEF2D	MEF2D.e1.F1	MEF2D.e1.R1		385	67 1660 1842	GGAATGGCTACGTCAGTGCT	AAGGCTGGTAAGGAGGAGAGCT
MEF2D.b	MEF2D	MEF2D.e2.F1	MEF2D.e2.R1	189	400	122 139 273 344	CCAACGCCGACATCATCGAG	GCACTGTTCAGGTCACCCCC
MEF2D.c	MEF2D	MEF2D.e3.F1	MEF2D.e3.R1	105	126	201	CCGACCTGCGAGTCATCACTTC	GGGTGGTGAGCGAATGAGTAGA
MEF2D.d	MEF2D	MEF2D.e6.F1	MEF2D.e01.R3	105	316	124 185	TGCTGGAGGACAAGTACCGAC	CAGGCTCCGTTAGCACTGTTCA
MYH10.a	MYH10	MYH10.e02.F1	MYH10.e02.R1	265	328		AAGGCAGATGAGTGGCTGATGA	AGTTAGGGTTGGTGTTTCGGAG
MYH10.b	MYH10	MYH10.e1.F1	MYH10.e1.R1	116	146	191 216	AGGTGCTGGGAAGACAGAAAAT	AAAGCTGCCGTTCAAGTTCCC
MYOM1.a	MYOM1	rs.MYOM1.F1	rs.MYOM1.R1	102	390	541	CGGGTCAGAGCAGTCAATGCA	ATCACAGGGTGGAGATGGTGGT
PDLIM3.a	PDLIM3	PDLIM3.e09.F1	PDLIM3.e1.R1	119	356	571 903	CATGCCCCAGACGGTGATCC	GCTTGTGTTCAAAGTAGTTCCCG
PDLIM3.b	PDLIM3	PDLIM3.e2.F1	PDLIM3.e2.R1	128	392	783	CGGGAACTACTTTGAACACAAGC	TCCGATTGTCGTGGAGCATCC
PDLIM3.c	PDLIM3	PDLIM3.e3.F1	PDLIM3.e09.R1	102	254		TCAGGGGGCATAGACTTCAACC	TTGAAAGGATGGGCTTTCCCA
PDLIM3.d	PDLIM3	PDLIM3.e4.F1	PDLIM3.e4.R1			282	TGGGAAAGCCCATCCTTTCAA	AGCATCCGGTACACGTCCGA
PDLIM3.e	PDLIM3	PDLIM3.e5.F1	PDLIM3.e5.R1	347	467		TCAACCAGCCTTTGGTCATCA	CGAGGCTGTGGGCTCG
PDLIM5.a	PDLIM5	PDLIM5.e2.F1	PDLIM5.e2.R1	237	546	420	CATCTGCTGCACCCAAGCCT	CAATCAGTCTCTTCTTGCTGGC
PDLIM5.b	PDLIM5	PDLIM5.e3.F1	PDLIM5.e3.R1	102	498		CTGAAGCCGATAATACAAAGAAGGC	TGTCCAGGCTCTCGGGCATG
PDLIM5.c	PDLIM5	PDLIM5.e4.F1	PDLIM5.e4.R1	90	108	148 179	TCAGGAGCTAGCAGAGGGACAG	TAGCGCTCCACAATGTGTTTTC
PDLIM5.d	PDLIM5	PDLIM5.e6.F1	PDLIM5.e6.R1	104	431	213	ATCTGCTGCACCCAAGCCTG	ATCCTCTTCTCTGTCCCTCTGC
PKP2.a	PKP2	PKP2.ec1.F1	PKP2.ec1.R1	217	349	285	TGAAGCAAACCAGAGACTTGGA	AGGCATCCAGTGACGTTGTAGA
SCN5A.a	SCN5A	rs.SCN5A.F1	SCN5A.R5	271	325		TTGCGGGGAAGTTTGGGAGG	AGGTTCAGGGTGAAGAAAGACC
SCN5A.b	SCN5A	SCN5A.e2.F1	SCN5A.e2.R1	191	353	490 548	TCCCACCCGCAAGGAAACAC	CGGAGCAACTGTCCTCTGGG
SCN5A.c	SCN5A	SCN5A.e3.F1	SCN5A.e3.R1	273	369	215	TGGAGACAGATGACCAAAGTCC	TGAACATGACGAGGAAGAGCAG
SLC8A1.a	SLC8A1	SLC8A1.e1.F1	SLC8A1.e1.R1		225		GTGGCTTCACAATAACAG	CATAGGATTCTTCAATGATCAC
SLC8A1.b	SLC8A1	SLC8A1.e1.F1	SLC8A1.e3.R1	87	102	61 143	GTGGCTTCACAATAACAG	CTGCAATGGTGATTACAGTAG
SLC8A1.c	SLC8A1	SLC8A1.e4.F1	SLC8A1.e4.R1	232	256	390	CGAGGAAATGTTATCGTTCC	CTGTTATTGTGAAGCCAC
SLMAP.a	SLMAP	SLMAP.e1.F1	SLMAP.e1.R1	95	107	170 253	TCTTAAAGAATGCAGCAGCTTGG	GCCCTTCGACGATCAGCTTCT
SLMAP.b	SLMAP	SLMAP.e2.F1	SLMAP.e06.R1	177	228	281 335 399 445	AATCCAACAGAAGGGACAGGCT	CAGTCCCCGCCACTCTTTGAAA
SLMAP.c	SLMAP	SLMAP.e4.F1	SLMAP.e4.R1	101	224	534	ATGAGCAAGACCTAAATGAGCCT	AGTGGATTCCTCAACTTGATTTCGA
SLMAP.d	SLMAP	SLMAP.e5.F1	SLMAP.e5.R1	200	290		AGCAGTCAATCACAGATGAGCT	TAGAGGGAGGACGGTGTACGG
TJP1.a	TJP1	TJP1.e1.F1	TJP1.e1.R1	125	365		TCCTCCTTACTCACCACAAGCG	GGTTCTGCCTCATCATTTCCTCG
TJP1.b	TJP1	TJP1.e2.F1	TJP1.e2.R1	148	208	294 406 504 670	AGTCCTTTGGTGATGTGTGGTC	GGACAGAAACACAGTTTGCTCC
TNNT2.a	TNNT2	TNNT2.ec1.F1	TNNT2.ec1.R1	101	218		TGCCTCCCAAGATCCCCGAT	CTCCTTCTCCCGCTCATTCCG
TPM1.a	TPM1	TPM1.e05.F1	TPM1.e05.R1	153	279		ACGCCATCAAGAAGAAGATGCA	TGCCCTTGAGTTTCTTTTGCAG
TPM1.b	TPM1	TPM1.e06.F1	TPM1.e06.R1	138	264	478 1674	TGCACAAGGCGGAGGACAGC	AAGCTGTTGCCAGACGCTCC
TPM1.c	TPM1	TPM1.e5.F1	TPM1.e5.R1	118	166		ACGAGCTGTACGCTCAGAAACT	ACGAGGGAGTCTTGGGAGAAGT
TRDN.a	TRDN	TRDN.e1.F1	TRDN.e03.R1	148	208	372 422	AGGAGAAAGTGAAGCAAACAGCT	GTCGGTAAGGGAGGTGGAATGG
TRPC4AP.a	TRPC4AP	TRPC4AP.e1.F1	TRPC4AP.e1.R1	107	131	202 252	ATGCTTTGGTGCTAGATGCCCT	CTGGGTTCTGGCTGACGTGT
TRPM3.a	TRPM3	TRPM3.e02.F2	TRPM3.e5.R1	112	148		TTTATGGGGAAGTGTTTGCGGA	ACGATCCAAGCTCCTGTCTTGC
TRPM3.b	TRPM3	Trpm3.e03.F1	TRPM3.ec3.R1	153	189	278	CACTTGGTCAGGGATGTCAAAAAG	GAAGAGGTTGTGGTAGAGGGTC
TRPM3.c	TRPM3	TRPM3.ec1.F1	TRPM3.ec1.R1	236	311		TGCATTCCCACTTCATTCTGGC	TCCACTCCCATCACAGACAACC
TRPM3.d	TRPM3	TRPM3.ec2.F1	TRPM3.ec2.R1	191	221	109 129 461	TACCTGATGGGCGGGGCTTAT	TGGAAAGGGAAGGGGAAGTGGT
TTN.a	TTN	TTN.e11.F2	TTN.e02.R2	343	430		ACCAGTTCCAGTTCCTGTAGC	AGCCTCCTCTTTCTTGGGAATG
TTN.b	TTN	TTN.e12.F1	TTN.e12.R1	108	483	280 387	ATCAAGCACAGCCAACCTGA	AAAGAGGAATCTGCCACTGCCT
TTN.c	TTN	TTN.e5.F1	TTN.e5.R1	184		243	GAAAATCAAGCCATCTCGGTTCTT	CCTCTCATGCAAAATTGATTCAGGA
TTN.d	TTN	TTN.e6.F1	rs.TTN.R1	154	292		GTAATTTCCGCAGCTAAAGCCA	GTTCTTTGACTTTGGGTGTGGC
TTN.e	TTN	TTN.ec5.F1	TTN.ec5.R1	116	200	155 294 440	AGTGGTCATTCCCAAGAAAGAGG	CTTCAACTGGTAGAACTTCCTCTTCT
