# Supplementary material for: iPSC-derived cardiomyocytes from patients with myotonic dystrophy type 1 have abnormal ion channel functions and slower conduction velocities
Source: Sci Rep. 2021 Jan 28;11:2500. doi: 10.1038/s41598-021-82007-8 (PMC7844414; doi:10.1038/s41598-021-82007-8)
Supplement: Supplementary file 5 — Supplementary Table 2. [file 41598_2021_82007_MOESM5_ESM.xlsx]

## Sheet: Pooled Wave
Gene	Primer Pair	PSI
		Pooled CTRL	Pooled DM1-300	Pooled DM1-1300
ABLIM1	ABLIM1.a	49.7692	59.759	66.2989
ABLIM1	ABLIM1.b	4.2167	3.08225	0
ABLIM1	ABLIM1.c	2.19618	0	0
ANK3	ANK3.a	65.9779	52.2867	74.0147
ANK3	ANK3.b	96.9327	95.0268	94.6073
ANK3	ANK3.c1	58.1274	47.2092	43.4442
ANK3	ANK3.d	32.9428	43.8734	59.3555
ANK3	ANK3.e	0	6.48723	54.3666
ANK3	ANK3.f	8.55585	8.40391	8.04359
ASPH	ASPH.a	90.8991	89.5083	88.7861
ASPH	ASPH.b	82.3401	81.1133	81.7609
ASPH	ASPH.c	17.2992	16.4545	24.2109
ATP11A	ATP11A.a	21.4278	36.5912	36.5361
ATP1A2	ATP1A2.a	100	100	100
ATP2A3	ATP2A3.a	0	0	0
CACNA1B	CACNA1B.a	100	100	100
CACNA1C	CACNA1C.a	10.3289	10.8365	12.7906
CACNA1C	CACNA1C.b	0	0	0
CACNA1C	CACNA1C.c	10.6068	13.2662	12.187
CACNA1C	CACNA1C.d	0	0	0
CACNA1C	CACNA1C.e	0	0	0
CACNA1C	CACNA1C.f	15.2146	16.1057	15.8095
CACNA1C	CACNA1C.g	1.53799	5.19571	3.57518
CACNA1C	CACNA1C.h	0	0	0
CACNA1D	CACNA1D.a	8.35677	10.7718	8.28892
CACNA1D	CACNA1D.b	42.4635	29.8724	9.68717
CACNA1D	CACNA1D.c	16.8038	23.4529	16.2776
CACNA1S	CACNA1S.a	0	8.27832	7.08275
CACNA2D1	CACNA2D1.a	0	0	0
CACNA2D1	CACNA2D1.b	11.7479	16.9869	17.0411
CAST	CAST.a	85.4792	77.8148	83.0898
CAST	CAST.b	0	0	0
CAST	CAST.c	100	100	100
CAST	CAST.d	45.4577	100	0
CAST	CAST.e	2.18085	1.45956	1.76726
CAST	CAST.f	58.2482	51.8842	83.6266
CELF1	CELF1.a	0	0	0
CELF1	CELF1.b	84.1204	79.0455	65.8852
CHRM2	CHRM2.a	20.337	20.6874	21.6259
CHRM2	CHRM2.b	59.6361	63.8197	60.0959
CLTA	CLTA.a	7.04299	9.29323	4.42456
CLTA	CLTA.b	0	8.97696	0
CLTA	CLTA.c	100	100	0
CLTA	CLTA.d	7.62218	7.91262	10.2129
CNGA1	CNGA1.a	0	0	0
DAG1	DAG1.a	2.62648	2.98784	3.80066
DAG1	DAG1.b	0	3.14679	5.22097
DAG1	DAG1.c	0	100	0
DMD	DMD.a	74.5163	66.9853	77.0209
DMD	DMD.b	74.9003	71.1845	76.3953
DMD	DMD.c	26.5154	15.7237	4.41083
DMPK	DMPK.a	16.2614	0	0
DMPK	DMPK.b	18.773	0	0
DMPK	DMPK.c	69.9469	66.0503	66.0023
DYSF	DYSF.a	92.2554	95.8694	100
DYSF	DYSF.b	8.14055	5.68874	10.7353
DYSF	DYSF.c	7.1211	8.06011	13.3381
GJC1	GJC1.a	100	100	100
KCND3	KCND3.a	92.6455	77.3454	87.2549
KCNE1	KCNE1.a	58.5927	81.2779	65.1743
KCNE1	KCNE1.b	27.9902	20.7351	0
KCNE1	KCNE1.c	17.3039	21.1925	18.7064
KCNH2	KCNH2.a	0	0	0
KCNH2	KCNH2.b	0	0	0
KCNIP2	KCNIP2.a	84.9798	87.0936	85.2133
KCNIP2	KCNIP2.b	0.824277	2.22168	2.3857
KCNIP2	KCNIP2.c	0	0	0
KCNIP2	KCNIP2.d	22.8588	19.3073	22.0053
KCNIP2	KCNIP2.e	0	0	0
KCNIP4	KCNIP4.a	57.3607	67.8921	44.7662
KCNJ13	KCNJ13.a	38.931	55.2781	67.1493
KCNJ16	KCNJ16.a1	0	15.6883	20.3135
KCNJ16	KCNJ16.b	0	0	23.4081
KCNJ16	KCNJ16.c	5.24611	4.84747	0
KCNJ3	KCNJ3.a	41.9911	44.5711	41.0527
KCNMA1	KCNMA1.a	0	0	0
KCNMA1	KCNMA1.b	21.5469	0	0
KCNMA1	KCNMA1.c	0	0	0
KCNMA1	KCNMA1.d	0	0	0
KCNMA1	KCNMA1.e	29.1733	41.4095	0
KCNMA1	KCNMA1.f	0	26.1358	0
KCNMA1	KCNMA1.g	0	0	0
KCNN3	KCNN3.a	2.45861	0	0
KCNT2	KCNT2.a	94.5998	100	100
KCNT2	KCNT2.b	8.13313	0	0
KCNT2	KCNT2.c	84.1286	87.4809	86.2538
KCNT2	KCNT2.d	3.15539	5.05843	5.64451
KCNT2	KCNT2.e	100	100	100
LAMA2	LAMA2.a	70.8605	63.3597	14.9961
MAPT	MAPT.a	14.8115	3.36632	0
MAPT	MAPT.b	8.47742	13.4981	8.11405
MAPT	MAPT.c	3.20732	0	0
MAPT	MAPT.d	0	0	0
MAPT	MAPT.e	0	0	0
MAPT	MAPT.f	51.4034	45.8176	27.4566
MBNL1	MBNL1.a	0	0	0
MBNL1	MBNL1.b	95.309	95.5418	95.7151
MBNL1	MBNL1.c	29.6939	49.557	75.1338
MBNL1	MBNL1.d	75.3702	86.2124	94.9478
MBNL1	MBNL1.e	0	0	0
MBNL1	MBNL1.f	31.4995	30.5511	21.1994
MBNL1	MBNL1.g	0	0	0
MBNL1	MBNL1.h	78.4001	94.0312	100
MBNL2	MBNL2.a	39.0066	51.0614	74.94
MBNL2	MBNL2.b	0	0	0
MEF2A	MEF2A.a	85.6217	83.9897	83.9613
MEF2A	MEF2A.b	83.99	82.7726	83.8143
MEF2A	MEF2A.c	79.5232	89.3202	83.5358
MEF2A	MEF2A.d	83.4076	87.0408	89.0552
MEF2C	MEF2C.a	98.1379	100	100
MEF2D	MEF2D.a	100	100	100
MEF2D	MEF2D.b	82.7773	77.7291	100
MEF2D	MEF2D.c	7.84321	8.58481	3.7021
MEF2D	MEF2D.d	97.2	73.6118	100
MYH10	MYH10.a	0	0	0
MYH10	MYH10.b	25.6216	71.0252	62.5643
MYOM1	MYOM1.a	35.4058	44.9071	67.3229
PDLIM3	PDLIM3.a	85.7747	72.2862	67.9353
PDLIM3	PDLIM3.b	0	0	0
PDLIM3	PDLIM3.c	100	100	100
PDLIM3	PDLIM3.d	0	0	0
PDLIM3	PDLIM3.e	88.0394	85.0595	100
PDLIM5	PDLIM5.a	2.77756	1.33559	1.21607
PDLIM5	PDLIM5.b	6.48772	8.41016	6.87672
PDLIM5	PDLIM5.c	95.3332	100	100
PDLIM5	PDLIM5.d	0	0	0
PKP2	PKP2.a	0	0	0
SCN5A	SCN5A.a	96.5916	100	100
SCN5A	SCN5A.b	93.3953	82.7431	85.054
SCN5A	SCN5A.c	100	100	100
SLC8A1	SLC8A1.a	100	100	100
SLC8A1	SLC8A1.b	97.2897	97.6006	88.4519
SLC8A1	SLC8A1.c	100	100	100
SLMAP	SLMAP.a	100	100	100
SLMAP	SLMAP.b	68.2413	70.0942	67.5713
SLMAP	SLMAP.c	37.3491	34.8556	31.9963
SLMAP	SLMAP.d	15.4737	21.375	43.541
TJP1	TJP1.a	5.26729	2.42359	0
TJP1	TJP1.b	82.0575	92.7202	91.4362
TNNT2	TNNT2.a	100	100	100
TPM1	TPM1.a	0	0	0
TPM1	TPM1.b	0	0	3.42013
TPM1	TPM1.c	0	0	0
TRDN	TRDN.a	64.4823	59.0955	48.8222
TRPC4AP	TRPC4AP.a	72.9166	68.8098	69.28
TRPM3	TRPM3.a	0	0	0
TRPM3	TRPM3.b	6.18033	10.7867	0
TRPM3	TRPM3.c	7.27256	12.1504	5.10749
TRPM3	TRPM3.d	94.9544	100	83.9007
TTN	TTN.a	100	85.8003	93.9138
TTN	TTN.b	0	0	0
TTN	TTN.c	0	0	0
TTN	TTN.d	0	0	0
TTN	TTN.e	7.56705	6.47397	12.528
