# Supplementary material for: iPSC-derived cardiomyocytes from patients with myotonic dystrophy type 1 have abnormal ion channel functions and slower conduction velocities
Source: Sci Rep. 2021 Jan 28;11:2500. doi: 10.1038/s41598-021-82007-8 (PMC7844414; doi:10.1038/s41598-021-82007-8)
Supplement: Supplementary file 6 — Supplementary Table 3. [file 41598_2021_82007_MOESM6_ESM.xlsx]

## Sheet: Validation wave
Gene	PSI
	CTRL (1)	CTRL (2)	CTRL (3)	DM1-300 (1)	DM1-300 (2)	DM1-300 (3)	DM1-1300 (1)	DM1-1300 (2)	DM1-1300 (3)
ABLIM1.a	38.37	52.72	36.96	54.34	52.71	60.27	61.72	59.1	57.39
ANK3.d	29.21	23.32	33.78	43.4	28.48	50.52	56.62	70.97	41.14
ANK3.e	4.62	4.78	4.44	5.78	5.51	13.86	64.04	64.96	28.84
ATP11A.a	20.07	22.1	28.86	39.17	37.22	37.82	36.84	35.08	37.65
CACNA1D.b	31.96	37.98	49.84	25.48	29.32	21.18	8.32	10.73	14.06
CAST.d	34.87	28.65	34.03	100	100	100	0	0	0
CAST.f	14.83	59	54.26	28.24	31.87	27.27	62.48	69.61	67.76
KCNJ16.b	8.44	0	0	0	0	0	25.76	23.72	11.89
MAPT.f	45.66	62.31	28.79	56.81	43.5	39.86	0	23.12	22.66
MBNL1.c	41	21.75	28.47	44.9	33.2	61.35	79.3	71.2	66.84
MBNL1.d	78.24	76.63	61.72	82.79	80.57	90.3	95.4	95.09	84.76
MBNL2.a	51.36	37.62	25.95	45.05	50.04	67.33	73.32	74.13	64.15
MYOM1.a	12.25	14.27	17.99	21.12	18.41	20.05	28.24	34.08	52.49
MYH10.b	22.89	45.62	15.54	73.52	61.32	66.59	54.98	85.2	42.72
PDLIM3.a	86.61	82.99	82.29	100	100	100	0	0	0
TTN.e	0	3.93	0	4.97	4.58	5.95	11.18	8.73	5.58
CTRL (1), CTRL (2) and CTRL (3) results came from RNA extracts from 3 indépendant differentiation
DM1-300 (1), DM1-300 (2) and DM1-300 (3) results came from RNA extracts from 3 indépendant differentiation
DM1-1300 (1), DM1-1300 (2) and DM1-1300 (3) results came from RNA extracts from 3 indépendant differentiation
